# Supplementary material for: CircPLXNA2 Affects the Proliferation and Apoptosis of Myoblast through circPLXNA2/gga-miR-12207-5P/MDM4 Axis
Source: Int J Mol Sci. 2023 Mar 13;24(6):5459. doi: 10.3390/ijms24065459 (PMC10049439; doi:10.3390/ijms24065459)
Supplement: Supplementary file 1 [file ijms-24-05459-s001.zip]

Archive with 4 entries (4 files):
- supplement figure.pdf
- table S1.xlsx
- table S2.xlsx
- table S3.pdf
