# Supplementary material for: CircPLXNA2 Affects the Proliferation and Apoptosis of Myoblast through circPLXNA2/gga-miR-12207-5P/MDM4 Axis
Source: Int J Mol Sci. 2023 Mar 13;24(6):5459. doi: 10.3390/ijms24065459 (PMC10049439; doi:10.3390/ijms24065459)
Supplement: Supplementary file 1 [file ijms-24-05459-s001.zip › table S1.xlsx]

## Sheet: table S1
The differentially expressed novel circRNA in GM relative to DM
id	GM1_count	GM2_count	GM3_count	DM1_count	DM2_count	DM3_count	GM1_rpm	GM2_rpm	GM3_rpm	DM1_rpm	DM2_rpm	DM3_rpm	GM_mean	DM_mean	log2(fc)	PValue	FDR	source_gene	chr	strand	genomic_start	genomic_end	spliced_length	annot_type	circRNA
novel_circ_000074	13	4	7	3	3	4	723.388	169.996	385.208	98.129	97.1912	106.377	426.197	100.566	-2.08338	0.0122033	1	ncbi_418926	NC_006088.5	-	177296166	177305222	949	annot_exons	novel
novel_circ_000148	0	3	6	0	0	0	0	127.497	330.178	0	0	0	152.558	0.001	-17.219	0.0266735	1	ncbi_423915	NC_006093.5	+	29150933	29161501	519	annot_exons	novel
novel_circ_000210	5	0	3	0	0	0	278.226	0	165.089	0	0	0	147.772	0.001	-17.173	0.0308341	1	ncbi_428934	NC_006093.5	-	2770417	2775717	5301	exon_intron	novel
novel_circ_000214	0	0	0	8	7	1	0	0	0	261.677	226.779	26.5943	0.001	171.684	17.3894	0.00722224	0.803982	ncbi_417312	NC_006105.5	+	779316	781969	300	annot_exons	novel
novel_circ_000271	0	2	6	0	0	0	0	84.9979	330.178	0	0	0	138.392	0.001	-17.0784	0.0460732	1	ncbi_404229	NC_006088.5	+	80953600	80954372	773	exon_intron	novel
novel_circ_000301	11	12	8	62	66	73	612.097	509.987	440.238	2028	2138.21	1941.39	520.774	2035.86	1.96691	3.88e-13	1.38e-09	ncbi_422977	NC_006092.5	+	2137642	2148981	571	annot_exons	novel
novel_circ_000412	5	5	0	0	0	0	278.226	212.495	0	0	0	0	163.574	0.001	-17.3196	0.0151195	1	ncbi_422529	NC_006091.5	-	37979741	37984718	1099	annot_exons	novel
novel_circ_000425	0	1	1	6	5	7	0	42.4989	55.0297	196.258	161.985	186.16	32.5096	181.468	2.48078	0.0373806	1	ncbi_396236	NC_006088.5	-	116831578	116859990	1853	annot_exons	novel
novel_circ_000472	0	0	0	4	4	4	0	0	0	130.839	129.588	106.377	0.001	122.268	16.8997	0.00978315	0.973599	ncbi_427247	NC_006127.5	+	34931497	34935718	746	annot_exons	novel
novel_circ_000478	4	5	8	2	2	3	222.581	212.495	440.238	65.4193	64.7941	79.783	291.771	69.9988	-2.05943	0.0175103	1	ncbi_416640	NC_006101.5	+	10441377	10442077	305	annot_exons	novel
novel_circ_000534	6	3	2	0	2	0	333.871	127.497	110.059	0	64.7941	0	190.476	21.598	-3.14064	0.0124727	1	ncbi_420078	NC_006115.5	-	2136462	2140182	1012	annot_exons	novel
novel_circ_000536	1	0	0	4	6	5	55.6452	0	0	130.839	194.382	132.972	18.5484	152.731	3.04163	0.0424026	1	ncbi_417102	NC_006104.5	-	9388694	9425237	621	annot_exons	novel
novel_circ_000664	0	0	0	6	9	1	0	0	0	196.258	291.574	26.5943	0.001	171.475	17.3876	0.00763711	0.830696	ncbi_420948	NC_006089.5	-	80904577	80934625	453	annot_exons	novel
novel_circ_000694	4	4	9	2	1	2	222.581	169.996	495.267	65.4193	32.3971	53.1887	295.948	50.335	-2.55571	0.0049096	0.653802	ncbi_429762	NC_006091.5	+	91066593	91069489	2897	antisense	novel
novel_circ_000840	0	0	0	4	5	1	0	0	0	130.839	161.985	26.5943	0.001	106.473	16.7001	0.0499667	1	ncbi_427854	NC_006088.5	+	22492125	22507037	520	annot_exons	novel
novel_circ_000845	5	4	4	0	0	0	278.226	169.996	220.119	0	0	0	222.78	0.001	-17.7653	0.000391747	0.141884	ncbi_423331	NC_006092.5	+	37223407	37227319	435	annot_exons	novel
novel_circ_000862	4	7	4	0	1	1	222.581	297.493	220.119	0	32.3971	26.5943	246.731	19.6638	-3.64932	0.000830686	0.257314	ncbi_420955	NC_006089.5	-	83812212	83823142	845	annot_exons	novel
novel_circ_000937	2	2	5	0	0	0	111.29	84.9979	275.149	0	0	0	157.146	0.001	-17.2617	0.0088671	0.935906	ncbi_421993	NC_006090.5	-	104759973	104764754	402	annot_exons	novel
novel_circ_000960	31	36	35	10	15	22	1725	1529.96	1926.04	327.097	485.956	585.075	1727	466.043	-1.88974	5.42e-09	9.68e-06	ncbi_107050606	NC_028739.2	-	80966	82123	255	annot_exons	novel
novel_circ_001110	4	6	2	0	0	0	222.581	254.994	110.059	0	0	0	195.878	0.001	-17.5796	0.00141375	0.32664	ncbi_417480	NC_006106.5	-	1368798	1397153	724	annot_exons	novel
novel_circ_001128	6	14	13	5	0	5	333.871	594.985	715.386	163.548	0	132.972	548.081	98.84	-2.47122	0.00154544	0.343997	ncbi_422529	NC_006091.5	-	37982395	37984718	932	annot_exons	novel
novel_circ_001247	0	0	0	4	2	6	0	0	0	130.839	64.7941	159.566	0.001	118.4	16.8533	0.0187357	1	ncbi_420194	NC_006089.5	-	121065769	121071496	3897	exon_intron	novel
novel_circ_001286	26	20	19	90	68	101	1446.78	849.979	1045.56	2943.87	2203	2686.03	1114.11	2610.97	1.2287	0.000119074	0.0585066	ncbi_418676	NC_006088.5	+	131581735	131596037	473	annot_exons	novel
novel_circ_001324	0	1	0	8	7	0	0	42.4989	0	261.677	226.779	0	14.1663	162.819	3.52273	0.0431192	1	ncbi_424234	NC_006094.5	+	25388289	25400033	536	annot_exons	novel
novel_circ_001328	2	4	4	1	0	1	111.29	169.996	220.119	32.7097	0	26.5943	167.135	19.768	-3.07978	0.0137267	1	ncbi_419160	NC_006107.5	+	3158497	3161714	305	annot_exons	novel
novel_circ_001349	4	4	1	0	2	0	222.581	169.996	55.0297	0	64.7941	0	149.202	21.598	-2.7883	0.0341082	1	ncbi_416319	NC_006100.5	+	16613103	16617630	518	annot_exons	novel
novel_circ_001375	0	0	0	2	3	10	0	0	0	65.4193	97.1912	265.943	0.001	142.851	17.1242	0.00944406	0.961203	ncbi_419690	NC_006110.5	-	5791594	5802167	2147	annot_exons	novel
novel_circ_001408	17	22	7	10	8	10	945.969	934.977	385.208	327.097	259.176	265.943	755.384	284.072	-1.41095	0.0132744	1	ncbi_417974	NC_006088.5	+	49189065	49193448	438	annot_exons	novel
novel_circ_001433	0	0	0	2	4	7	0	0	0	65.4193	129.588	186.16	0.001	127.056	16.9551	0.0114133	1	ncbi_395822	NC_006097.5	+	2343331	2371821	885	annot_exons	novel
novel_circ_001443	6	3	5	19	12	23	333.871	127.497	275.149	621.484	388.765	611.67	245.506	540.639	1.13891	0.0462736	1	ncbi_422445	NC_006091.5	-	29444294	29445784	1491	one_exon	novel
novel_circ_001503	0	0	0	2	6	2	0	0	0	65.4193	194.382	53.1887	0.001	104.33	16.6708	0.0478672	1	ncbi_416914	NC_006102.5	-	7874592	7875099	508	one_exon	novel
novel_circ_001574	5	0	0	14	10	17	278.226	0	0	457.935	323.971	452.104	92.742	411.337	2.14902	0.0347818	1	ncbi_420948	NC_006089.5	-	80904577	80957733	551	annot_exons	novel
novel_circ_001590	0	0	0	2	3	8	0	0	0	65.4193	97.1912	212.755	0.001	125.122	16.933	0.0136123	1	ncbi_417869	NC_006088.5	+	38873188	38883633	1245	annot_exons	novel
novel_circ_001717	3	5	9	1	2	0	166.936	212.495	495.267	32.7097	64.7941	0	291.566	32.5013	-3.16525	0.00340027	0.532423	ncbi_424815	NC_006096.5	+	7032348	7033224	289	annot_exons	novel
novel_circ_001719	5	3	2	11	30	24	278.226	127.497	110.059	359.806	971.912	638.264	171.927	656.661	1.93335	0.00670167	0.757874	ncbi_373953	NC_006102.5	+	814444	823800	847	annot_exons	novel
novel_circ_001761	0	0	10	0	0	0	0	0	550.297	0	0	0	183.432	0.001	-17.4849	0.0499179	1	ncbi_417880	NC_006088.5	+	40994452	41037986	1400	annot_exons	novel
novel_circ_001857	4	6	3	1	0	0	222.581	254.994	165.089	32.7097	0	0	214.221	10.9032	-4.29627	0.000362874	0.136068	ncbi_428934	NC_006093.5	-	2675086	2675370	285	one_exon	novel
novel_circ_001900	8	11	2	4	2	0	445.162	467.488	110.059	130.839	64.7941	0	340.903	65.2109	-2.38618	0.020028	1	ncbi_424299	NC_006094.5	+	31392494	31396194	536	annot_exons	novel
novel_circ_001936	0	0	0	4	4	4	0	0	0	130.839	129.588	106.377	0.001	122.268	16.8997	0.00977558	0.973599	ncbi_421282	NC_006090.5	+	9861468	9885208	990	annot_exons	novel
novel_circ_001975	0	0	0	11	3	4	0	0	0	359.806	97.1912	106.377	0.001	187.792	17.5188	0.00257243	0.482296	ncbi_420952	NC_006089.5	+	83300142	83340441	685	annot_exons	novel
novel_circ_001989	2	2	3	0	0	0	111.29	84.9979	165.089	0	0	0	120.459	0.001	-16.8782	0.0277272	1	ncbi_420919	NC_006089.5	-	76366050	76367838	464	annot_exons	novel
novel_circ_001992	2	4	2	0	0	1	111.29	169.996	110.059	0	0	26.5943	130.449	8.86478	-3.87925	0.0103924	0.987351	ncbi_424043	NC_006094.5	+	7907164	7908924	845	annot_exons	novel
novel_circ_002033	15	22	23	12	12	17	834.678	934.977	1265.68	392.516	388.765	452.104	1011.78	411.128	-1.29923	0.000958597	0.27661	ncbi_431645	NC_006127.5	-	68866373	68866976	604	one_exon	novel
novel_circ_002155	3	3	2	1	0	1	166.936	127.497	110.059	32.7097	0	26.5943	134.831	19.768	-2.76991	0.0324816	1	ncbi_423160	NC_006092.5	+	19537912	19560037	408	annot_exons	novel
novel_circ_002236	1	1	1	5	10	7	55.6452	42.4989	55.0297	163.548	323.971	186.16	51.058	224.56	2.13689	0.0214141	1	ncbi_418233	NC_006088.5	+	69077175	69084416	786	annot_exons	novel
novel_circ_002258	6	1	6	0	1	1	333.871	42.4989	330.178	0	32.3971	26.5943	235.516	19.6638	-3.58221	0.00759875	0.830696	ncbi_772101	NC_006094.5	-	19776797	19787184	262	annot_exons	novel
novel_circ_002259	0	1	10	0	0	0	0	42.4989	550.297	0	0	0	197.599	0.001	-17.5922	0.024156	1	ncbi_421775	NC_006090.5	-	67809519	67825448	477	annot_exons	novel
novel_circ_002298	3	6	6	1	1	4	166.936	254.994	330.178	32.7097	32.3971	106.377	250.703	57.1613	-2.13286	0.0168851	1	ncbi_418327	NC_006088.5	-	80275340	80281356	1100	annot_exons	novel
novel_circ_002394	2	2	6	0	1	0	111.29	84.9979	330.178	0	32.3971	0	175.489	10.799	-4.02241	0.0196051	1	ncbi_415335	NC_006097.5	+	1427053	1429400	2348	one_exon	novel
novel_circ_002434	20	16	16	71	44	99	1112.9	679.983	880.475	2322.39	1425.47	2632.84	891.121	2126.9	1.25506	0.00295672	0.511686	ncbi_395759	NC_006092.5	+	27839047	27840858	1812	one_exon	novel
novel_circ_002504	2	8	5	23	14	23	111.29	339.992	275.149	752.322	453.559	611.67	242.143	605.85	1.3231	0.0226587	1	ncbi_422119	NC_006105.5	-	10658443	10665039	411	annot_exons	novel
novel_circ_002517	5	5	3	20	11	26	278.226	212.495	165.089	654.193	356.368	691.453	218.603	567.338	1.37589	0.0241083	1	ncbi_423194	NC_006092.5	+	23775453	23782476	270	annot_exons	novel
novel_circ_002522	2	2	3	0	0	0	111.29	84.9979	165.089	0	0	0	120.459	0.001	-16.8782	0.0277044	1	ncbi_422557	NC_006091.5	-	40364205	40364503	299	exon_intron	novel
novel_circ_002565	0	2	0	5	5	7	0	84.9979	0	163.548	161.985	186.16	28.3326	170.565	2.58978	0.0284605	1	ncbi_112530470	NC_006119.4	+	541540	542561	344	annot_exons	novel
novel_circ_002567	0	0	0	3	5	3	0	0	0	98.129	161.985	79.783	0.001	113.299	16.7898	0.0207513	1	ncbi_418842	NC_006088.5	+	168953620	168955126	244	annot_exons	novel
novel_circ_002603	5	3	2	0	1	1	278.226	127.497	110.059	0	32.3971	26.5943	171.927	19.6638	-3.12819	0.0170498	1	ncbi_416815	NC_006102.5	+	4914630	4937576	603	annot_exons	novel
novel_circ_002618	3	1	1	9	12	10	166.936	42.4989	55.0297	294.387	388.765	265.943	88.1548	316.365	1.84348	0.0173627	1	ncbi_422592	NC_006091.5	-	46026863	46041746	722	exon_intron	novel
novel_circ_002693	0	0	0	10	0	4	0	0	0	327.097	0	106.377	0.001	144.491	17.1406	0.0265408	1	ncbi_422387	NC_006091.5	-	17715561	17735862	1765	annot_exons	novel
novel_circ_002794	0	0	0	4	2	6	0	0	0	130.839	64.7941	159.566	0.001	118.4	16.8533	0.0187297	1	ncbi_416030	NC_006099.5	+	10299237	10346760	2469	annot_exons	novel
novel_circ_002801	1	6	2	0	0	0	55.6452	254.994	110.059	0	0	0	140.233	0.001	-17.0975	0.0121459	1	ncbi_420317	NC_006089.5	+	143133410	143151751	523	annot_exons	novel
novel_circ_002860	5	5	5	1	1	5	278.226	212.495	275.149	32.7097	32.3971	132.972	255.29	66.0261	-1.95103	0.0307207	1	ncbi_422142	NC_006091.5	-	1539782	1542148	810	annot_exons	novel
novel_circ_002864	5	7	6	28	35	24	278.226	297.493	330.178	915.871	1133.9	638.264	301.966	896.011	1.56913	0.00119652	0.309602	ncbi_420230	NC_006089.5	+	126260051	126267224	1143	annot_exons	novel
novel_circ_002866	0	0	0	5	3	3	0	0	0	163.548	97.1912	79.783	0.001	113.508	16.7924	0.0208088	1	ncbi_418235	NC_006088.5	+	69136889	69151861	521	annot_exons	novel
novel_circ_002922	0	1	0	1	6	8	0	42.4989	0	32.7097	194.382	212.755	14.1663	146.616	3.3715	0.0301667	1	ncbi_417415	NC_006105.5	-	6791829	6812459	3418	annot_exons	novel
novel_circ_002928	1	5	6	2	0	1	55.6452	212.495	330.178	65.4193	0	26.5943	199.439	30.6712	-2.70099	0.0273171	1	ncbi_426820	NC_028740.2	+	4833391	4845629	12239	exon_intron	novel
novel_circ_002966	0	1	0	2	5	9	0	42.4989	0	65.4193	161.985	239.349	14.1663	155.585	3.45716	0.0216659	1	ncbi_420919	NC_006089.5	-	76450651	76461586	537	annot_exons	novel
novel_circ_003080	0	0	0	4	2	4	0	0	0	130.839	64.7941	106.377	0.001	100.67	16.6193	0.0380635	1	ncbi_420546	NC_006089.5	+	21963999	22035195	615	annot_exons	novel
novel_circ_003085	40	54	68	28	39	32	2225.81	2294.94	3742.02	915.871	1263.49	851.019	2754.26	1010.12	-1.44713	0.000268052	0.106968	ncbi_107051290	NW_020110167.1	-	160736	160950	215	one_exon	novel
novel_circ_003140	0	0	0	4	3	4	0	0	0	130.839	97.1912	106.377	0.001	111.469	16.7663	0.0187808	1	ncbi_107052204	NC_006104.5	+	5862105	5897058	6148	exon_intron	novel
novel_circ_003231	6	2	1	0	0	1	333.871	84.9979	55.0297	0	0	26.5943	157.966	8.86478	-4.15539	0.0118092	1	ncbi_417071	NC_006088.5	-	1250199	1250771	573	exon_intron	novel
novel_circ_003314	3	4	6	0	3	0	166.936	169.996	330.178	0	97.1912	0	222.37	32.3971	-2.77903	0.016117	1	ncbi_100858366	NC_006127.5	-	7265951	7274477	511	annot_exons	novel
novel_circ_003334	17	21	11	1	1	3	945.969	892.478	605.327	32.7097	32.3971	79.783	814.591	48.2966	-4.07608	5.37e-09	9.68e-06	ncbi_423718	NC_006093.5	+	12633581	12634662	789	annot_exons	novel
novel_circ_003389	0	0	0	6	2	8	0	0	0	196.258	64.7941	212.755	0.001	157.936	17.269	0.00470529	0.64467	ncbi_396236	NC_006088.5	-	116539166	116546539	211	annot_exons	novel
novel_circ_003392	2	2	5	0	1	1	111.29	84.9979	275.149	0	32.3971	26.5943	157.146	19.6638	-2.99849	0.0289371	1	ncbi_415515	NC_006097.5	-	17607164	17696640	1780	annot_exons	novel
novel_circ_003414	28	38	38	7	3	9	1558.07	1614.96	2091.13	228.968	97.1912	239.349	1754.72	188.503	-3.21858	2.28e-13	1.08e-09	ncbi_396375	NC_006115.5	+	4801522	4809667	1236	annot_exons	novel
novel_circ_003424	1	2	2	16	9	10	55.6452	84.9979	110.059	523.355	291.574	265.943	83.5675	360.291	2.10815	0.00900373	0.936453	ncbi_420948	NC_006089.5	-	80904577	80907714	359	annot_exons	novel
novel_circ_003479	0	0	0	7	6	4	0	0	0	228.968	194.382	106.377	0.001	176.576	17.4299	0.00142127	0.32664	NA	NC_006091.5	+	7467362	7467974	613	intergenic	novel
novel_circ_003608	4	8	6	21	28	29	222.581	339.992	330.178	686.903	907.118	771.236	297.584	788.419	1.40567	0.00138021	0.32664	ncbi_112532894	NC_006095.5	+	19610512	19611617	1106	one_exon	novel
novel_circ_003628	54	41	40	152	156	168	3004.84	1742.46	2201.19	4971.87	5053.94	4467.85	2316.16	4831.22	1.06065	0.000109369	0.055657	ncbi_395593	NC_006091.5	-	91212200	91213766	1567	one_exon	novel
novel_circ_003665	0	0	0	6	17	2	0	0	0	196.258	550.75	53.1887	0.001	266.732	18.025	0.00129399	0.317898	ncbi_101747453	NC_006101.5	+	15035584	15041168	1127	annot_exons	novel
novel_circ_003691	0	1	1	9	8	10	0	42.4989	55.0297	294.387	259.176	265.943	32.5096	273.169	3.07086	0.0023683	0.462273	ncbi_769355	NC_006105.5	-	9965585	9966120	458	annot_exons	novel
novel_circ_003697	1	0	0	5	5	11	55.6452	0	0	163.548	161.985	292.538	18.5484	206.024	3.47344	0.01104	0.995626	ncbi_420270	NC_006089.5	+	131349180	131372073	22894	exon_intron	novel
novel_circ_003707	0	0	0	15	2	9	0	0	0	490.645	64.7941	239.349	0.001	264.929	18.0152	0.000707227	0.229029	ncbi_417581	NC_006106.5	-	6097752	6098885	1134	exon_intron	novel
novel_circ_003717	2	7	7	24	21	27	111.29	297.493	385.208	785.032	680.338	718.047	264.664	727.806	1.45939	0.00549922	0.697044	ncbi_431244	NC_006109.5	+	5281616	5282917	496	annot_exons	novel
novel_circ_003755	3	9	5	5	1	2	166.936	382.49	275.149	163.548	32.3971	53.1887	274.858	83.0447	-1.72673	0.0453911	1	ncbi_416768	NC_006102.5	-	535662	537462	1801	one_exon	novel
novel_circ_003809	0	0	0	2	2	9	0	0	0	65.4193	64.7941	239.349	0.001	123.187	16.9105	0.017892	1	ncbi_417092	NC_006104.5	+	10266973	10287424	676	annot_exons	novel
novel_circ_003901	0	0	0	7	6	3	0	0	0	228.968	194.382	79.783	0.001	167.711	17.3556	0.00283442	0.511686	ncbi_419762	NC_006111.5	-	4729746	4733241	273	annot_exons	novel
novel_circ_003925	6	6	8	6	2	4	333.871	254.994	440.238	196.258	64.7941	106.377	343.034	122.476	-1.48585	0.0457756	1	ncbi_770670	NC_006127.5	+	19162278	19163098	300	annot_exons	novel
novel_circ_003967	4	2	2	0	0	0	222.581	84.9979	110.059	0	0	0	139.213	0.001	-17.0869	0.0151035	1	ncbi_415388	NC_006097.5	-	6506254	6516477	983	annot_exons	novel
novel_circ_004029	6	7	8	18	22	42	333.871	297.493	440.238	588.774	712.735	1116.96	357.201	806.157	1.17433	0.0193321	1	ncbi_418488	NC_006088.5	+	105444523	105451576	1894	annot_exons	novel
novel_circ_004044	0	1	0	9	7	3	0	42.4989	0	294.387	226.779	79.783	14.1663	200.316	3.82174	0.00592845	0.722004	ncbi_396342	NC_006088.5	-	49666165	49668912	757	annot_exons	novel
novel_circ_004046	4	2	2	2	0	0	222.581	84.9979	110.059	65.4193	0	0	139.213	21.8064	-2.67446	0.0439369	1	ncbi_396439	NC_006094.5	+	22633616	22636262	348	annot_exons	novel
novel_circ_004073	0	0	0	0	4	8	0	0	0	0	129.588	212.755	0.001	114.114	16.8001	0.0464174	1	ncbi_423536	NC_006092.5	+	55143025	55150186	633	annot_exons	novel
novel_circ_004095	7	9	11	7	6	4	389.516	382.49	605.327	228.968	194.382	106.377	459.111	176.576	-1.37856	0.0252724	1	ncbi_415722	NC_006098.5	-	5081886	5083489	1604	one_exon	novel
novel_circ_004096	24	17	10	12	13	10	1335.48	722.482	550.297	392.516	421.162	265.943	869.421	359.874	-1.27256	0.0260899	1	ncbi_420766	NC_006089.5	+	49898536	49899141	606	one_exon	novel
novel_circ_004140	6	5	11	34	33	52	333.871	212.495	605.327	1112.13	1069.1	1382.91	383.898	1188.05	1.6298	0.00110321	0.291105	ncbi_424090	NC_006094.5	+	11985939	11990872	552	annot_exons	novel
novel_circ_004147	0	0	0	3	5	2	0	0	0	98.129	161.985	53.1887	0.001	104.434	16.6722	0.0409656	1	ncbi_420646	NC_006089.5	-	34764595	34778893	486	annot_exons	novel
novel_circ_004152	0	0	0	5	12	1	0	0	0	163.548	388.765	26.5943	0.001	192.969	17.558	0.0058895	0.722004	ncbi_419963	NC_006114.5	+	3858349	3869619	2156	exon_intron	novel
novel_circ_004164	1	0	0	14	5	3	55.6452	0	0	457.935	161.985	79.783	18.5484	233.235	3.65241	0.020216	1	ncbi_421077	NC_006089.5	+	103259808	103271560	862	annot_exons	novel
novel_circ_004211	7	20	11	7	5	6	389.516	849.979	605.327	228.968	161.985	159.566	614.941	183.506	-1.74462	0.00288972	0.511686	ncbi_417832	NC_006088.5	+	34076236	34090701	840	annot_exons	novel
novel_circ_004215	0	0	0	1	5	4	0	0	0	32.7097	161.985	106.377	0.001	100.357	16.6148	0.0498074	1	ncbi_427288	NC_006127.5	-	53056993	53057550	558	one_exon	novel
novel_circ_004270	0	0	0	1	5	6	0	0	0	32.7097	161.985	159.566	0.001	118.087	16.8495	0.0251508	1	ncbi_422949	NC_006091.5	-	89612099	89613273	1175	one_exon	novel
novel_circ_004284	0	0	0	0	9	3	0	0	0	0	291.574	79.783	0.001	123.786	16.9175	0.0418642	1	ncbi_427247	NC_006127.5	+	34931497	34933783	489	annot_exons	novel
novel_circ_004304	0	1	0	11	0	9	0	42.4989	0	359.806	0	239.349	14.1663	199.718	3.81743	0.0256621	1	ncbi_396170	NC_008465.4	-	4729769	4739339	774	annot_exons	novel
novel_circ_004314	0	0	0	2	10	2	0	0	0	65.4193	323.971	53.1887	0.001	147.526	17.1706	0.0154795	1	ncbi_420184	NC_006089.5	-	117888072	117940449	2331	annot_exons	novel
novel_circ_004381	10	13	3	6	3	4	556.452	552.486	165.089	196.258	97.1912	106.377	424.676	133.276	-1.67195	0.0326602	1	ncbi_770088	NC_006091.5	+	65838111	65838360	250	one_exon	novel
novel_circ_004412	0	2	0	7	6	7	0	84.9979	0	228.968	194.382	186.16	28.3326	203.17	2.84215	0.0237997	1	ncbi_423648	NC_006093.5	+	7389317	7411781	480	annot_exons	novel
novel_circ_004470	5	10	10	1	4	3	278.226	424.989	550.297	32.7097	129.588	79.783	417.838	80.6936	-2.37242	0.00214866	0.447696	ncbi_416660	NC_006101.5	-	12781876	12789630	355	annot_exons	novel
novel_circ_004502	0	0	0	6	3	6	0	0	0	196.258	97.1912	159.566	0.001	151.005	17.2042	0.00325379	0.520936	ncbi_423635	NC_006093.5	-	5841756	5846519	408	annot_exons	novel
novel_circ_004559	1	1	0	10	6	9	55.6452	42.4989	0	327.097	194.382	239.349	32.7147	253.609	2.9546	0.00477316	0.647741	ncbi_374094	NC_006089.5	+	55941449	55942514	495	annot_exons	novel
novel_circ_004575	0	0	0	5	2	6	0	0	0	163.548	64.7941	159.566	0.001	129.303	16.9804	0.0106368	0.987351	ncbi_418751	NC_006088.5	+	139567468	139584779	677	annot_exons	novel
novel_circ_004583	0	0	0	5	4	2	0	0	0	163.548	129.588	53.1887	0.001	115.442	16.8168	0.022831	1	ncbi_374047	NC_006088.5	-	73495392	73509674	309	annot_exons	novel
novel_circ_004596	1	5	4	0	2	0	55.6452	212.495	220.119	0	64.7941	0	162.753	21.598	-2.91371	0.0250307	1	ncbi_422515	NC_006091.5	-	35101365	35108087	836	annot_exons	novel
novel_circ_004618	0	2	0	9	3	5	0	84.9979	0	294.387	97.1912	132.972	28.3326	174.85	2.62558	0.0352614	1	ncbi_422467	NC_006091.5	-	31514890	31543660	24356	exon_intron	novel
novel_circ_004630	3	8	1	0	0	1	166.936	339.992	55.0297	0	0	26.5943	187.319	8.86478	-4.40127	0.00338666	0.532423	ncbi_395920	NC_006089.5	-	64684730	64705502	536	annot_exons	novel
novel_circ_004704	4	10	9	0	0	1	222.581	424.989	495.267	0	0	26.5943	380.946	8.86478	-5.42536	5.17e-06	0.00567153	ncbi_421867	NC_006090.5	-	81969250	82001392	513	annot_exons	novel
novel_circ_004709	9	1	0	0	0	0	500.807	42.4989	0	0	0	0	181.102	0.001	-17.4664	0.0277179	1	ncbi_420815	NC_006089.5	-	56637722	56643137	517	annot_exons	novel
novel_circ_004723	3	3	1	0	0	0	166.936	127.497	55.0297	0	0	0	116.487	0.001	-16.8298	0.032374	1	ncbi_420269	NC_006089.5	+	130235204	130251001	261	annot_exons	novel
novel_circ_004725	0	0	0	3	4	4	0	0	0	98.129	129.588	106.377	0.001	111.365	16.7649	0.0187608	1	ncbi_771427	NC_006099.5	-	14043520	14044374	855	one_exon	novel
novel_circ_004769	0	0	0	5	5	6	0	0	0	163.548	161.985	159.566	0.001	161.7	17.303	0.00156471	0.343997	ncbi_395682	NC_006098.5	+	19493186	19524631	3482	annot_exons	novel
novel_circ_004779	18	14	9	2	7	11	1001.61	594.985	495.267	65.4193	226.779	292.538	697.289	194.912	-1.83893	0.00515665	0.674101	ncbi_374031	NC_006095.5	+	4564045	4570442	719	annot_exons	novel
novel_circ_004803	0	2	0	5	5	15	0	84.9979	0	163.548	161.985	398.915	28.3326	241.483	3.09138	0.0180142	1	ncbi_374125	NC_006101.5	+	1334013	1336144	477	annot_exons	novel
novel_circ_004944	2	2	2	5	13	17	111.29	84.9979	110.059	163.548	421.162	452.104	102.116	345.605	1.75891	0.0252323	1	ncbi_395149	NC_006094.5	+	25245978	25262804	874	annot_exons	novel
novel_circ_005040	8	11	8	5	6	10	445.162	467.488	440.238	163.548	194.382	265.943	450.963	207.958	-1.11672	0.028925	1	ncbi_770239	NC_006127.5	-	53867442	53868418	277	annot_exons	novel
novel_circ_005066	1	7	2	13	14	18	55.6452	297.493	110.059	425.226	453.559	478.698	154.399	452.494	1.55124	0.0318176	1	ncbi_421303	NC_006090.5	-	8577617	8597611	632	annot_exons	novel
novel_circ_005105	4	12	3	5	2	1	222.581	509.987	165.089	163.548	64.7941	26.5943	299.219	84.9789	-1.81603	0.0434199	1	ncbi_415893	NC_006099.5	+	1001395	1006597	2086	annot_exons	novel
novel_circ_005131	8	9	10	4	4	7	445.162	382.49	550.297	130.839	129.588	186.16	459.316	148.862	-1.62551	0.00626672	0.744923	ncbi_395067	NC_006090.5	-	32498288	32520115	21828	intronic	novel
novel_circ_005142	0	0	0	1	7	12	0	0	0	32.7097	226.779	319.132	0.001	192.874	17.5573	0.00372627	0.563156	ncbi_418795	NC_006088.5	-	149315505	149408367	1117	annot_exons	novel
novel_circ_005147	7	5	4	1	2	5	389.516	212.495	220.119	32.7097	64.7941	132.972	274.043	76.8251	-1.83475	0.0460969	1	ncbi_418803	NC_006088.5	-	154402139	154407224	298	annot_exons	novel
novel_circ_005201	0	0	0	4	1	5	0	0	0	130.839	32.3971	132.972	0.001	98.7358	16.5913	0.0493834	1	ncbi_429806	NC_006108.5	+	6563389	6563704	245	annot_exons	novel
novel_circ_005228	9	6	8	4	2	6	500.807	254.994	440.238	130.839	64.7941	159.566	398.679	118.4	-1.75156	0.0178062	1	ncbi_396447	NC_006097.5	+	1762765	1763047	208	annot_exons	novel
novel_circ_005237	3	3	1	12	16	20	166.936	127.497	55.0297	392.516	518.353	531.887	116.487	480.919	2.04562	0.00164349	0.349523	ncbi_396208	NC_006115.5	-	1203277	1203920	644	exon_intron	novel
novel_circ_005289	0	0	0	6	2	2	0	0	0	196.258	64.7941	53.1887	0.001	104.747	16.6765	0.0477003	1	ncbi_423398	NC_006092.5	-	43302315	43303127	163	annot_exons	novel
novel_circ_005363	7	22	10	55	39	40	389.516	934.977	550.297	1799.03	1263.49	1063.77	624.93	1375.43	1.13812	0.0243223	1	ncbi_423690	NC_006093.5	+	11384400	11388916	2701	annot_exons	novel
novel_circ_005453	0	0	10	0	0	0	0	0	550.297	0	0	0	183.432	0.001	-17.4849	0.0499075	1	ncbi_101750600	NC_006106.5	-	5675584	5687460	758	annot_exons	novel
novel_circ_005519	3	4	5	23	17	16	166.936	169.996	275.149	752.322	550.75	425.509	204.027	576.194	1.4978	0.0117166	1	ncbi_421757	NC_006090.5	+	66540442	66548291	1483	annot_exons	novel
novel_circ_005526	5	24	14	9	7	10	278.226	1019.97	770.416	294.387	226.779	265.943	689.539	262.37	-1.39403	0.0290131	1	ncbi_101748459	NC_006119.4	+	644971	646552	433	annot_exons	novel
novel_circ_005572	17	35	18	84	74	107	945.969	1487.46	990.535	2747.61	2397.38	2845.59	1141.32	2663.53	1.22263	7.78e-06	0.00739011	ncbi_418055	NC_006088.5	+	51973994	51987317	382	annot_exons	novel
novel_circ_005636	0	1	0	7	4	5	0	42.4989	0	228.968	129.588	132.972	14.1663	163.843	3.53177	0.0104386	0.987351	ncbi_420475	NC_006089.5	-	14727016	14730427	504	annot_exons	novel
novel_circ_005720	3	3	6	1	2	1	166.936	127.497	330.178	32.7097	64.7941	26.5943	208.204	41.366	-2.33148	0.0354063	1	ncbi_395067	NC_006090.5	-	32498288	32515052	16765	intronic	novel
novel_circ_005750	17	6	7	3	7	6	945.969	254.994	385.208	98.129	226.779	159.566	528.723	161.491	-1.71106	0.0313416	1	ncbi_423402	NC_006092.5	-	43709499	43710055	557	one_exon	novel
novel_circ_005819	1	8	3	0	0	3	55.6452	339.992	165.089	0	0	79.783	186.909	26.5943	-2.81314	0.0486166	1	ncbi_419346	NC_006107.5	+	13186724	13188267	1181	annot_exons	novel
novel_circ_005903	20	27	25	10	11	26	1112.9	1147.47	1375.74	327.097	356.368	691.453	1212.04	458.306	-1.40305	0.00128275	0.317898	ncbi_425903	NC_006089.5	+	98481277	98489748	286	annot_exons	novel
novel_circ_005964	8	4	4	3	3	2	445.162	169.996	220.119	98.129	97.1912	53.1887	278.425	82.8363	-1.74896	0.0499105	1	ncbi_421881	NC_006090.5	-	86800922	86801972	263	annot_exons	novel
novel_circ_006034	15	12	7	35	53	61	834.678	509.987	385.208	1144.84	1717.04	1622.25	576.624	1494.71	1.37416	0.00219344	0.447696	ncbi_373953	NC_006102.5	+	814444	825127	975	annot_exons	novel
novel_circ_006052	1	5	4	0	1	0	55.6452	212.495	220.119	0	32.3971	0	162.753	10.799	-3.91371	0.0221348	1	ncbi_418599	NC_006088.5	+	119708647	119717087	474	annot_exons	novel
novel_circ_006154	4	4	0	0	0	0	222.581	169.996	0	0	0	0	130.859	0.001	-16.9977	0.0395825	1	ncbi_421186	NC_006113.5	-	77351	79892	601	annot_exons	novel
novel_circ_006174	4	2	2	0	0	0	222.581	84.9979	110.059	0	0	0	139.213	0.001	-17.0869	0.0150797	1	ncbi_415395	NC_006097.5	+	6800666	6803912	175	annot_exons	novel
novel_circ_006179	7	9	5	25	24	30	389.516	382.49	275.149	817.742	777.529	797.83	349.052	797.7	1.19241	0.00321467	0.52052	ncbi_416809	NC_006102.5	-	4228419	4229307	889	one_exon	novel
novel_circ_006232	1	3	1	19	17	10	55.6452	127.497	55.0297	621.484	550.75	265.943	79.3906	479.392	2.59417	0.00158487	0.343997	ncbi_423960	NC_006093.5	+	33923691	33933997	402	annot_exons	novel
novel_circ_006341	5	1	2	22	22	20	278.226	42.4989	110.059	719.613	712.735	531.887	143.595	654.745	2.18893	0.00108367	0.291105	ncbi_396152	NC_006088.5	-	107419452	107423724	411	annot_exons	novel
novel_circ_006415	4	8	0	1	0	0	222.581	339.992	0	32.7097	0	0	187.524	10.9032	-4.10425	0.0350796	1	ncbi_423675	NC_006093.5	-	10247782	10254858	548	annot_exons	novel
novel_circ_006423	2	3	4	0	0	0	111.29	127.497	220.119	0	0	0	152.969	0.001	-17.2229	0.00650465	0.749363	ncbi_423825	NC_006093.5	-	22742462	22756060	4103	exon_intron	novel
novel_circ_006482	1	0	0	5	4	9	55.6452	0	0	163.548	129.588	239.349	18.5484	177.495	3.25841	0.0210501	1	ncbi_423648	NC_006093.5	+	7389317	7471962	948	annot_exons	novel
novel_circ_006529	2	0	1	12	12	29	111.29	0	55.0297	392.516	388.765	771.236	55.44	517.505	3.22257	0.000270253	0.106968	ncbi_374105	NC_006102.5	+	3602477	3625171	2663	annot_exons	novel
novel_circ_006536	0	1	1	12	8	13	0	42.4989	55.0297	392.516	259.176	345.726	32.5096	332.473	3.3543	0.000477588	0.165778	ncbi_423606	NC_006093.5	+	1714714	1718945	450	annot_exons	novel
novel_circ_006552	0	1	0	6	2	4	0	42.4989	0	196.258	64.7941	106.377	14.1663	122.476	3.11197	0.0430392	1	ncbi_112532613	NC_006093.5	+	11364676	11371277	5951	exon_intron	novel
novel_circ_006614	4	6	0	0	0	0	222.581	254.994	0	0	0	0	159.191	0.001	-17.2804	0.0147859	1	ncbi_417488	NC_006106.5	-	2949185	2957077	664	annot_exons	novel
novel_circ_006652	16	17	4	5	2	3	890.323	722.482	220.119	163.548	64.7941	79.783	610.975	102.708	-2.57256	0.00132876	0.320907	ncbi_424477	NC_006095.5	+	12737982	12740708	384	annot_exons	novel
novel_circ_006656	9	18	9	3	7	5	500.807	764.981	495.267	98.129	226.779	132.972	587.018	152.627	-1.9434	0.00103928	0.290368	ncbi_421044	NC_006089.5	-	96803010	96803469	460	one_exon	novel
novel_circ_006684	0	0	0	8	0	4	0	0	0	261.677	0	106.377	0.001	122.685	16.9046	0.0370295	1	ncbi_395637	NC_006115.5	-	1034342	1046513	668	annot_exons	novel
novel_circ_006697	5	3	5	1	0	1	278.226	127.497	275.149	32.7097	0	26.5943	226.957	19.768	-3.52118	0.00296174	0.511686	ncbi_396422	NC_006093.5	-	16265724	16277635	615	annot_exons	novel
novel_circ_006742	1	0	1	6	10	7	55.6452	0	55.0297	196.258	323.971	186.16	36.8916	235.463	2.67413	0.0106543	0.987351	ncbi_395920	NC_006089.5	-	64667603	64671481	2930	annot_exons	novel
novel_circ_006753	45	55	44	26	41	47	2504.03	2337.44	2421.31	850.451	1328.28	1249.93	2420.93	1142.89	-1.08288	3.47e-07	0.000412457	ncbi_422131	NC_006091.5	-	1762265	1762986	722	one_exon	novel
novel_circ_006757	0	0	0	2	4	4	0	0	0	65.4193	129.588	106.377	0.001	100.462	16.6163	0.0380632	1	ncbi_421650	NC_006090.5	+	51497138	51504743	508	annot_exons	novel
novel_circ_006768	0	1	0	13	9	14	0	42.4989	0	425.226	291.574	372.321	14.1663	363.04	4.67959	4.93e-05	0.0305368	ncbi_428904	NC_006092.5	-	44441128	44447418	6254	exon_intron	novel
novel_circ_006848	3	3	2	0	0	0	166.936	127.497	110.059	0	0	0	134.831	0.001	-17.0408	0.0123936	1	ncbi_418955	NC_006088.5	+	180516915	180521323	228	annot_exons	novel
novel_circ_006852	0	2	4	10	7	18	0	84.9979	220.119	327.097	226.779	478.698	101.706	344.191	1.75881	0.0467494	1	ncbi_422952	NC_006091.5	+	89754017	89755684	1668	one_exon	novel
novel_circ_006860	0	0	0	4	1	11	0	0	0	130.839	32.3971	292.538	0.001	151.924	17.213	0.00974625	0.973599	ncbi_420535	NC_006089.5	+	20774417	20792727	834	annot_exons	novel
novel_circ_006869	0	0	0	12	9	3	0	0	0	392.516	291.574	79.783	0.001	254.624	17.958	0.00050188	0.166309	ncbi_418781	NC_006088.5	-	146362646	146366958	415	annot_exons	novel
novel_circ_006872	0	0	0	7	6	1	0	0	0	228.968	194.382	26.5943	0.001	149.981	17.1944	0.00913896	0.939491	ncbi_428876	NC_006092.5	+	28350625	28397777	860	annot_exons	novel
novel_circ_006875	8	0	4	0	1	0	445.162	0	220.119	0	32.3971	0	221.76	10.799	-4.36003	0.0297173	1	ncbi_107050371	NC_028740.2	+	2609698	2609906	209	one_exon	novel
novel_circ_006918	0	0	0	5	6	6	0	0	0	163.548	194.382	159.566	0.001	172.499	17.3962	0.000970631	0.27661	ncbi_423675	NC_006093.5	-	10247782	10258245	592	annot_exons	novel
novel_circ_006920	5	12	25	48	55	84	278.226	509.987	1375.74	1570.06	1781.84	2233.92	721.319	1861.94	1.3681	0.034093	1	ncbi_428354	NC_006115.5	-	4917105	4921568	648	annot_exons	novel
novel_circ_006931	1	1	1	9	10	10	55.6452	42.4989	55.0297	294.387	323.971	265.943	51.058	294.767	2.52937	0.00550025	0.697044	ncbi_417187	NC_006104.5	-	6083985	6091237	321	annot_exons	novel
novel_circ_006958	7	5	10	3	0	6	389.516	212.495	550.297	98.129	0	159.566	384.103	85.8983	-2.16079	0.0144103	1	ncbi_396416	NC_006089.5	-	145822074	145822300	227	one_exon	novel
novel_circ_006988	0	0	0	6	6	5	0	0	0	196.258	194.382	132.972	0.001	174.537	17.4132	0.00107811	0.291105	ncbi_107049790	NC_028739.2	-	1435825	1436179	355	antisense	novel
novel_circ_006992	4	3	4	2	0	3	222.581	127.497	220.119	65.4193	0	79.783	190.066	48.4008	-1.97339	0.0438264	1	ncbi_428674	NC_006105.5	-	9430676	9452624	492	annot_exons	novel
novel_circ_006994	3	6	0	0	0	0	166.936	254.994	0	0	0	0	140.643	0.001	-17.1017	0.0256482	1	ncbi_427242	NC_006127.5	+	31984280	31986573	314	annot_exons	novel
novel_circ_007006	3	2	3	0	2	0	166.936	84.9979	165.089	0	64.7941	0	139.008	21.598	-2.68619	0.0388112	1	ncbi_395246	NC_006094.5	-	36271102	36279351	797	annot_exons	novel
novel_circ_007016	1	1	4	17	8	11	55.6452	42.4989	220.119	556.064	259.176	292.538	106.088	369.259	1.79938	0.0397016	1	ncbi_428607	NC_006090.5	+	48332790	48346947	619	annot_exons	novel
novel_circ_007191	2	0	0	8	7	8	111.29	0	0	261.677	226.779	212.755	37.0968	233.737	2.65552	0.012285	1	ncbi_101751615	NC_006112.4	+	3756090	3758271	1732	exon_intron	novel
novel_circ_007255	0	0	0	3	4	5	0	0	0	98.129	129.588	132.972	0.001	120.23	16.8754	0.0154849	1	ncbi_420289	NC_006089.5	-	134981559	135006696	2820	annot_exons	novel
novel_circ_007322	81	156	102	354	421	531	4507.26	6629.83	5613.03	11579.2	13639.2	14121.6	5583.38	13113.3	1.23182	5.99e-09	9.68e-06	ncbi_416030	NC_006099.5	+	10299237	10305604	1533	annot_exons	novel
novel_circ_007390	0	0	0	5	3	8	0	0	0	163.548	97.1912	212.755	0.001	157.831	17.268	0.00228394	0.451999	ncbi_427231	NC_006127.5	+	28114634	28179295	942	annot_exons	novel
novel_circ_007401	0	0	0	8	12	0	0	0	0	261.677	388.765	0	0.001	216.814	17.7261	0.00627348	0.744923	ncbi_415593	NC_006097.5	+	8044920	8072338	5010	exon_intron	novel
novel_circ_007403	0	1	0	5	6	10	0	42.4989	0	163.548	194.382	265.943	14.1663	207.958	3.87576	0.00254119	0.482296	ncbi_100859723	NC_006112.4	-	306478	307441	964	one_exon	novel
novel_circ_007426	0	0	0	3	4	8	0	0	0	98.129	129.588	212.755	0.001	146.824	17.1637	0.00360001	0.551575	ncbi_107049850	NC_008465.4	+	6263299	6265021	736	annot_exons	novel
novel_circ_007438	1	1	5	0	0	0	55.6452	42.4989	275.149	0	0	0	124.431	0.001	-16.925	0.0476398	1	ncbi_424001	NC_006094.5	+	2555892	2563851	746	annot_exons	novel
novel_circ_007456	0	0	0	12	1	2	0	0	0	392.516	32.3971	53.1887	0.001	159.367	17.282	0.0189887	1	ncbi_424321	NC_006094.5	+	36072416	36079100	559	annot_exons	novel
novel_circ_007497	8	9	3	20	24	23	445.162	382.49	165.089	654.193	777.529	611.67	330.914	681.131	1.04148	0.0388526	1	ncbi_419045	NC_006088.5	+	72888897	72939506	791	annot_exons	novel
novel_circ_007505	0	0	0	7	5	1	0	0	0	228.968	161.985	26.5943	0.001	139.182	17.0866	0.0123315	1	ncbi_423742	NC_006093.5	-	16796955	16804725	1196	annot_exons	novel
novel_circ_007513	6	6	4	20	20	19	333.871	254.994	220.119	654.193	647.941	505.292	269.661	602.476	1.15975	0.0179955	1	ncbi_418176	NC_006088.5	+	63119325	63122664	379	annot_exons	novel
novel_circ_007552	1	2	1	5	9	11	55.6452	84.9979	55.0297	163.548	291.574	292.538	65.2243	249.22	1.93394	0.0368961	1	ncbi_416800	NC_006102.5	-	2972361	2976975	350	annot_exons	novel
novel_circ_007563	0	0	0	6	3	2	0	0	0	196.258	97.1912	53.1887	0.001	115.546	16.8181	0.0252329	1	ncbi_100859072	NC_006127.5	-	27317506	27323575	1098	annot_exons	novel
novel_circ_007581	5	3	2	0	1	0	278.226	127.497	110.059	0	32.3971	0	171.927	10.799	-3.99283	0.0189122	1	ncbi_771365	NC_006092.5	-	5290702	5292804	354	annot_exons	novel
novel_circ_007626	2	4	2	18	9	17	111.29	169.996	110.059	588.774	291.574	452.104	130.449	444.15	1.76757	0.0104903	0.987351	ncbi_418676	NC_006088.5	+	131581725	131596037	483	exon_intron	novel
novel_circ_007627	5	0	5	28	26	23	278.226	0	275.149	915.871	842.324	611.67	184.458	789.955	2.09848	0.00652123	0.749363	ncbi_424062	NC_006094.5	-	10254401	10272390	1205	annot_exons	novel
novel_circ_007685	4	3	2	0	1	0	222.581	127.497	110.059	0	32.3971	0	153.379	10.799	-3.82813	0.0238908	1	ncbi_415522	NC_006097.5	-	18054882	18056112	276	annot_exons	novel
novel_circ_007694	3	0	6	0	0	0	166.936	0	330.178	0	0	0	165.705	0.001	-17.3383	0.0197616	1	ncbi_428435	NC_006089.5	+	33410167	33412362	238	annot_exons	novel
novel_circ_007738	3	2	2	0	0	0	166.936	84.9979	110.059	0	0	0	120.664	0.001	-16.8806	0.0276614	1	ncbi_416702	NC_006090.5	-	16599039	16600539	357	annot_exons	novel
novel_circ_007740	3	6	4	19	15	21	166.936	254.994	220.119	621.484	485.956	558.481	214.016	555.307	1.37557	0.0103572	0.987351	ncbi_421404	NC_006090.5	+	25538689	25541082	215	annot_exons	novel
novel_circ_007794	22	38	32	21	21	27	1224.19	1614.96	1760.95	686.903	680.338	718.047	1533.37	695.096	-1.14142	0.000134054	0.0636711	ncbi_423379	NC_006092.5	-	39505557	39513496	976	annot_exons	novel
novel_circ_007931	3	7	12	36	23	29	166.936	297.493	660.357	1177.55	745.132	771.236	374.928	897.972	1.26006	0.0402809	1	ncbi_421622	NC_006090.5	+	48169255	48176208	1700	annot_exons	novel
novel_circ_007962	4	1	4	28	9	13	222.581	42.4989	220.119	915.871	291.574	345.726	161.733	517.724	1.67857	0.0490153	1	ncbi_420989	NC_006089.5	-	89030716	89037618	254	annot_exons	novel
novel_circ_007963	1	4	6	0	0	2	55.6452	169.996	330.178	0	0	53.1887	185.273	17.7296	-3.38543	0.0162603	1	ncbi_427490	NC_006097.5	-	4119604	4124042	784	annot_exons	novel
novel_circ_007993	2	6	3	20	14	19	111.29	254.994	165.089	654.193	453.559	505.292	177.124	537.681	1.60199	0.00754585	0.830696	ncbi_395639	NC_006092.5	+	26475505	26486031	259	annot_exons	novel
novel_circ_008093	2	3	0	7	9	15	111.29	127.497	0	228.968	291.574	398.915	79.5957	306.485	1.94506	0.0310551	1	ncbi_418815	NC_006088.5	-	156263189	156281070	2525	annot_exons	novel
novel_circ_008106	8	1	0	0	0	0	445.162	42.4989	0	0	0	0	162.554	0.001	-17.3106	0.0333075	1	ncbi_374157	NC_006094.5	-	12693087	12701627	910	annot_exons	novel
novel_circ_008146	6	3	3	0	1	0	333.871	127.497	165.089	0	32.3971	0	208.819	10.799	-4.27328	0.00616849	0.744872	ncbi_396440	NC_006104.5	+	3053734	3053919	186	antisense	novel
novel_circ_008198	3	4	4	1	3	0	166.936	169.996	220.119	32.7097	97.1912	0	185.683	43.3003	-2.1004	0.0441759	1	ncbi_395593	NC_006091.5	-	91182897	91208568	4417	annot_exons	novel
novel_circ_008201	1	1	1	4	9	8	55.6452	42.4989	55.0297	130.839	291.574	212.755	51.058	211.722	2.05197	0.0303564	1	ncbi_420952	NC_006089.5	+	83326421	83340441	590	annot_exons	novel
novel_circ_008208	17	8	11	1	3	3	945.969	339.992	605.327	32.7097	97.1912	79.783	630.429	69.8946	-3.17308	9.71e-05	0.0512417	ncbi_416681	NC_006088.5	-	1575606	1577823	692	annot_exons	novel
novel_circ_008237	13	8	11	4	4	14	723.388	339.992	605.327	130.839	129.588	372.321	556.235	210.916	-1.39903	0.049635	1	ncbi_408252	NC_006089.5	+	4606720	4620583	290	annot_exons	novel
novel_circ_008307	0	0	0	12	8	8	0	0	0	392.516	259.176	212.755	0.001	288.149	18.1365	2.43e-05	0.0182014	ncbi_419360	NC_006108.5	-	137919	144279	1445	annot_exons	novel
novel_circ_008439	7	15	10	6	8	6	389.516	637.484	550.297	196.258	259.176	159.566	525.766	205	-1.3588	0.0134846	1	ncbi_422970	NC_006092.5	+	3197905	3242009	757	annot_exons	novel
novel_circ_008465	6	3	4	0	2	0	333.871	127.497	220.119	0	64.7941	0	227.162	21.598	-3.39475	0.00452139	0.625488	ncbi_423069	NC_006092.5	-	11825041	11832863	391	annot_exons	novel
novel_circ_008499	4	4	0	0	0	0	222.581	169.996	0	0	0	0	130.859	0.001	-16.9977	0.0395325	1	ncbi_415352	NC_006097.5	+	3669596	3671799	269	annot_exons	novel
novel_circ_008500	7	11	8	3	1	0	389.516	467.488	440.238	98.129	32.3971	0	432.414	43.5087	-3.31304	4.73e-05	0.0305368	ncbi_396259	NC_006093.5	-	31878072	31892396	636	annot_exons	novel
novel_circ_008583	2	4	4	2	0	0	111.29	169.996	220.119	65.4193	0	0	167.135	21.8064	-2.93819	0.0169076	1	ncbi_427863	NC_006088.5	-	34619773	34626410	588	annot_exons	novel
novel_circ_008591	2	1	1	17	12	20	111.29	42.4989	55.0297	556.064	388.765	531.887	69.6064	492.239	2.82207	7.51e-05	0.0411767	ncbi_417187	NC_006104.5	-	6037753	6091237	1975	annot_exons	novel
novel_circ_008661	10	16	5	1	0	2	556.452	679.983	275.149	32.7097	0	53.1887	503.861	28.6328	-4.13729	1.65e-05	0.013839	ncbi_395163	NC_006100.5	+	17040347	17043943	312	annot_exons	novel
novel_circ_008791	0	2	0	4	11	7	0	84.9979	0	130.839	356.368	186.16	28.3326	224.456	2.98589	0.0298093	1	ncbi_100859273	NW_020110163.1	+	235343	235586	243	annot_exons	novel
novel_circ_008825	26	51	15	27	15	17	1446.78	2167.45	825.446	883.161	485.956	452.104	1479.89	607.074	-1.28555	0.0222633	1	ncbi_418621	NC_006088.5	+	123230432	123231878	247	annot_exons	novel
novel_circ_008906	4	2	1	8	11	16	222.581	84.9979	55.0297	261.677	356.368	425.509	120.869	347.851	1.52502	0.0488951	1	ncbi_420955	NC_006089.5	-	83835520	83853684	578	annot_exons	novel
novel_circ_008908	0	3	8	0	0	0	0	127.497	440.238	0	0	0	189.245	0.001	-17.5299	0.013912	1	ncbi_421106	NC_006089.5	+	107840491	107842818	459	annot_exons	novel
novel_circ_008951	0	0	0	6	2	2	0	0	0	196.258	64.7941	53.1887	0.001	104.747	16.6765	0.047735	1	ncbi_422024	NC_006090.5	+	106154635	106165808	677	annot_exons	novel
novel_circ_008970	7	8	5	3	3	1	389.516	339.992	275.149	98.129	97.1912	26.5943	334.886	73.9715	-2.17863	0.0034456	0.533657	ncbi_100858469	NC_006107.5	+	6466312	6467389	1078	exon_intron	novel
novel_circ_009004	46	81	65	210	185	247	2559.68	3442.41	3576.93	6869.03	5993.46	6568.8	3193.01	6477.1	1.02043	2.22e-09	6.34e-06	ncbi_415711	NC_006098.5	-	3355064	3363102	1295	annot_exons	novel
novel_circ_009083	6	17	13	12	5	5	333.871	722.482	715.386	392.516	161.985	132.972	590.58	229.158	-1.36579	0.0386962	1	ncbi_417653	NC_006106.5	+	8563662	8565823	569	annot_exons	novel
novel_circ_009167	6	9	2	3	2	3	333.871	382.49	110.059	98.129	64.7941	79.783	275.474	80.902	-1.76767	0.0421793	1	ncbi_423825	NC_006093.5	-	22702837	22714756	892	annot_exons	novel
novel_circ_009177	2	2	0	9	6	11	111.29	84.9979	0	294.387	194.382	292.538	65.4294	260.436	1.99292	0.0244256	1	ncbi_420904	NC_006089.5	-	68032841	68035491	323	annot_exons	novel
novel_circ_009217	15	5	16	8	7	8	834.678	212.495	880.475	261.677	226.779	212.755	642.549	233.737	-1.45892	0.036893	1	ncbi_416143	NC_006100.5	+	2234678	2245466	1322	annot_exons	novel
novel_circ_009278	4	6	7	0	0	1	222.581	254.994	385.208	0	0	26.5943	287.594	8.86478	-5.01981	4.26e-05	0.0303752	ncbi_423518	NC_006092.5	-	54284433	54288442	576	annot_exons	novel
novel_circ_009297	3	2	2	0	0	0	166.936	84.9979	110.059	0	0	0	120.664	0.001	-16.8806	0.0276343	1	ncbi_101747270	NC_006106.5	+	4857033	4872796	15764	antisense	novel
novel_circ_009311	11	44	23	11	14	29	612.097	1869.95	1265.68	359.806	453.559	771.236	1249.24	528.2	-1.2419	0.0411102	1	ncbi_419857	NC_006113.5	-	2816310	2845137	1555	annot_exons	novel
novel_circ_009348	0	0	0	1	3	8	0	0	0	32.7097	97.1912	212.755	0.001	114.218	16.8014	0.0300174	1	ncbi_395441	NC_006091.5	+	24131742	24140424	463	annot_exons	novel
novel_circ_009375	2	4	1	19	12	15	111.29	169.996	55.0297	621.484	388.765	398.915	112.105	469.721	2.06695	0.00396792	0.572174	ncbi_419059	NC_006088.5	+	196071860	196078865	1262	annot_exons	novel
novel_circ_009376	8	15	4	2	3	3	445.162	637.484	220.119	65.4193	97.1912	79.783	434.255	80.7978	-2.42615	0.00223078	0.447696	ncbi_373947	NC_006088.5	-	180908356	180912265	255	annot_exons	novel
novel_circ_009397	4	11	4	1	1	3	222.581	467.488	220.119	32.7097	32.3971	79.783	303.396	48.2966	-2.65121	0.00271252	0.501957	ncbi_420078	NC_006115.5	-	2165541	2171422	412	annot_exons	novel
novel_circ_009406	4	6	2	1	0	1	222.581	254.994	110.059	32.7097	0	26.5943	195.878	19.768	-3.30872	0.00633623	0.746157	ncbi_418621	NC_006088.5	+	123230432	123241153	3149	exon_intron	novel
novel_circ_009415	0	1	0	2	5	8	0	42.4989	0	65.4193	161.985	212.755	14.1663	146.72	3.37253	0.0208721	1	ncbi_107049831	NC_028739.2	-	1400996	1401371	376	one_exon	novel
novel_circ_009444	5	4	2	0	1	0	278.226	169.996	110.059	0	32.3971	0	186.094	10.799	-4.10706	0.00825712	0.884629	ncbi_422665	NC_006091.5	-	53511335	53534599	581	annot_exons	novel
novel_circ_009475	0	0	0	4	3	9	0	0	0	130.839	97.1912	239.349	0.001	155.793	17.2493	0.00397538	0.572174	ncbi_416092	NC_006099.5	-	16606502	16607346	845	exon_intron	novel
novel_circ_009592	0	0	1	3	7	9	0	0	55.0297	98.129	226.779	239.349	18.3432	188.086	3.35807	0.0180439	1	ncbi_415497	NC_006097.5	+	13595458	13597501	383	annot_exons	novel
novel_circ_009598	6	6	2	15	26	22	333.871	254.994	110.059	490.645	842.324	585.075	232.975	639.348	1.45643	0.0181301	1	ncbi_100857862	NC_006115.5	-	2253044	2253504	461	one_exon	novel
novel_circ_009632	2	4	5	1	1	3	111.29	169.996	275.149	32.7097	32.3971	79.783	185.478	48.2966	-1.94126	0.0444223	1	ncbi_426852	NC_006127.5	+	831849	835769	511	annot_exons	novel
novel_circ_009677	6	9	10	4	0	8	333.871	382.49	550.297	130.839	0	212.755	422.22	114.531	-1.88225	0.0150707	1	ncbi_395403	NC_006096.5	+	4575030	4578434	552	annot_exons	novel
novel_circ_009759	1	4	3	12	12	16	55.6452	169.996	165.089	392.516	388.765	425.509	130.243	402.263	1.62693	0.0161023	1	ncbi_416920	NC_006102.5	-	8094368	8099408	856	annot_exons	novel
novel_circ_009765	13	7	1	3	1	0	723.388	297.493	55.0297	98.129	32.3971	0	358.637	43.5087	-3.04315	0.0130994	1	ncbi_420766	NC_006089.5	+	49935940	49939645	455	annot_exons	novel
novel_circ_009801	9	25	27	13	13	16	500.807	1062.47	1485.8	425.226	421.162	425.509	1016.36	423.966	-1.26139	0.0242796	1	ncbi_424316	NC_006094.5	+	35146972	35148450	422	annot_exons	novel
novel_circ_009842	14	6	5	7	2	3	779.033	254.994	275.149	228.968	64.7941	79.783	436.392	124.515	-1.8093	0.0362427	1	ncbi_423814	NC_006093.5	+	21720050	21733623	1329	annot_exons	novel
novel_circ_009859	1	0	1	1	9	16	55.6452	0	55.0297	32.7097	291.574	425.509	36.8916	249.931	2.76016	0.0314609	1	ncbi_777472	NC_006104.5	-	7258955	7259809	266	annot_exons	novel
novel_circ_009885	3	7	3	2	1	3	166.936	297.493	165.089	65.4193	32.3971	79.783	209.839	59.1998	-1.82562	0.0409645	1	ncbi_101750600	NC_006106.5	-	5737938	5741215	208	annot_exons	novel
novel_circ_009926	4	2	1	0	0	0	222.581	84.9979	55.0297	0	0	0	120.869	0.001	-16.8831	0.0366147	1	ncbi_769200	NC_006101.5	+	1484096	1487090	463	annot_exons	novel
novel_circ_009973	0	1	0	6	0	24	0	42.4989	0	196.258	0	638.264	14.1663	278.174	4.29545	0.0155173	1	ncbi_101751764	NC_006089.5	+	694707	703747	9041	intronic	novel
novel_circ_009996	12	28	14	1	12	3	667.742	1189.97	770.416	32.7097	388.765	79.783	876.043	167.086	-2.39041	0.00321225	0.52052	ncbi_395067	NC_006090.5	-	32464747	32472257	364	annot_exons	novel
novel_circ_010019	0	0	3	12	23	26	0	0	165.089	392.516	745.132	691.453	55.0297	609.7	3.46982	0.000236097	0.0989455	ncbi_423070	NC_006092.5	-	11991484	11994361	2878	exon_intron	novel
novel_circ_010077	2	4	1	10	10	12	111.29	169.996	55.0297	327.097	323.971	319.132	112.105	323.4	1.52846	0.032524	1	ncbi_417632	NC_006106.5	+	7379956	7396042	707	annot_exons	novel
novel_circ_010078	0	1	0	5	7	6	0	42.4989	0	163.548	226.779	159.566	14.1663	183.298	3.69365	0.00552782	0.697044	ncbi_420475	NC_006089.5	-	14715253	14730427	1618	annot_exons	novel
novel_circ_010240	0	0	0	13	9	12	0	0	0	425.226	291.574	319.132	0.001	345.31	18.3975	2.3e-05	0.0181978	ncbi_421653	NC_006090.5	+	51717886	51731120	332	annot_exons	novel
novel_circ_010310	1	2	3	12	15	13	55.6452	84.9979	165.089	392.516	485.956	345.726	101.911	408.066	2.0015	0.00565557	0.703506	ncbi_418761	NC_006088.5	+	140685699	140697474	507	annot_exons	novel
novel_circ_010322	7	3	1	14	14	29	389.516	127.497	55.0297	457.935	453.559	771.236	190.681	560.91	1.55661	0.039409	1	ncbi_424652	NC_006095.5	-	25344146	25351580	1301	annot_exons	novel
novel_circ_010328	0	0	0	6	1	4	0	0	0	196.258	32.3971	106.377	0.001	111.677	16.769	0.0314456	1	ncbi_422578	NC_006091.5	+	44894190	44903747	809	annot_exons	novel
novel_circ_010332	5	6	5	4	0	2	278.226	254.994	275.149	130.839	0	53.1887	269.456	61.3424	-2.13509	0.0122572	1	ncbi_420769	NC_006089.5	-	50841293	50841535	243	one_exon	novel
novel_circ_010377	0	0	0	3	1	9	0	0	0	98.129	32.3971	239.349	0.001	123.292	16.9117	0.0206482	1	ncbi_422977	NC_006092.5	+	2144103	2148981	498	annot_exons	novel
novel_circ_010418	7	3	9	2	2	4	389.516	127.497	495.267	65.4193	64.7941	106.377	337.427	78.8636	-2.09714	0.0212096	1	ncbi_101750635	NW_020110162.1	-	1162662	1170684	8023	antisense	novel
novel_circ_010423	3	4	7	4	0	2	166.936	169.996	385.208	130.839	0	53.1887	240.713	61.3424	-1.97236	0.0403075	1	ncbi_107051197	NC_028739.2	-	1026538	1028049	273	annot_exons	novel
novel_circ_010456	0	0	0	2	6	6	0	0	0	65.4193	194.382	159.566	0.001	139.789	17.0929	0.00643045	0.749363	ncbi_419356	NC_006107.5	-	13833488	13837423	389	annot_exons	novel
novel_circ_010465	79	110	96	60	43	65	4395.97	4674.88	5282.85	1962.58	1393.07	1728.63	4784.57	1694.76	-1.49731	1.11e-16	1.58e-12	ncbi_419857	NC_006113.5	-	2842909	2845137	1420	annot_exons	novel
novel_circ_010530	0	0	0	6	5	4	0	0	0	196.258	161.985	106.377	0.001	154.874	17.2407	0.00308684	0.511686	ncbi_396236	NC_006088.5	-	116882133	116910457	1208	annot_exons	novel
novel_circ_010636	0	0	0	12	2	4	0	0	0	392.516	64.7941	106.377	0.001	187.896	17.5196	0.00402521	0.573552	ncbi_420468	NC_006089.5	+	13434450	13440653	445	annot_exons	novel
novel_circ_010684	2	4	4	0	0	0	111.29	169.996	220.119	0	0	0	167.135	0.001	-17.3507	0.00304085	0.511686	ncbi_395932	NC_006119.4	-	363060	366036	493	annot_exons	novel
novel_circ_010737	0	0	0	1	2	11	0	0	0	32.7097	64.7941	292.538	0.001	130.014	16.9883	0.0239271	1	ncbi_101751764	NC_006089.5	+	889283	895968	6686	intronic	novel
novel_circ_010746	6	9	5	17	18	41	333.871	382.49	275.149	556.064	583.147	1090.37	330.503	743.193	1.16907	0.0300725	1	ncbi_396469	NC_006088.5	+	51766829	51771794	510	annot_exons	novel
novel_circ_010772	21	18	8	14	5	10	1168.55	764.981	440.238	457.935	161.985	265.943	791.256	295.288	-1.42202	0.0259208	1	ncbi_421362	NC_006090.5	-	21786253	21814380	873	annot_exons	novel
novel_circ_010774	0	1	0	7	1	16	0	42.4989	0	228.968	32.3971	425.509	14.1663	228.958	4.01455	0.0103237	0.987351	ncbi_420686	NC_006089.5	-	41835787	41838424	265	annot_exons	novel
novel_circ_010783	1	0	0	5	4	15	55.6452	0	0	163.548	129.588	398.915	18.5484	230.684	3.63655	0.0109973	0.995626	ncbi_396236	NC_006088.5	-	116742121	116773508	324	annot_exons	novel
novel_circ_010835	7	4	2	2	1	2	389.516	169.996	110.059	65.4193	32.3971	53.1887	223.191	50.335	-2.14864	0.0306673	1	ncbi_420651	NC_006089.5	-	36521641	36521919	279	one_exon	novel
novel_circ_010898	0	0	0	2	2	10	0	0	0	65.4193	64.7941	265.943	0.001	132.052	17.0107	0.0116652	1	ncbi_415607	NC_006127.5	-	46135678	46143260	307	annot_exons	novel
novel_circ_010966	0	0	1	5	3	7	0	0	55.0297	163.548	97.1912	186.16	18.3432	148.967	3.02167	0.045476	1	ncbi_395759	NC_006092.5	+	27839180	27840858	1679	one_exon	novel
novel_circ_011040	0	12	2	0	0	0	0	509.987	110.059	0	0	0	206.682	0.001	-17.6571	0.0105453	0.987351	ncbi_420583	NC_006089.5	+	26159314	26161133	197	annot_exons	novel
novel_circ_011072	0	0	0	7	7	4	0	0	0	228.968	226.779	106.377	0.001	187.375	17.5156	0.000942311	0.27661	ncbi_422897	NC_006091.5	-	83242014	83276877	2125	annot_exons	novel
novel_circ_011136	0	3	1	8	12	5	0	127.497	55.0297	261.677	388.765	132.972	60.8422	261.138	2.10167	0.0450154	1	ncbi_770088	NC_006091.5	+	65767102	65838360	723	annot_exons	novel
novel_circ_011161	0	1	0	15	9	3	0	42.4989	0	490.645	291.574	79.783	14.1663	287.334	4.34219	0.00220428	0.447696	ncbi_396208	NC_006115.5	-	1203277	1208000	890	exon_intron	novel
novel_circ_011212	4	6	0	0	0	0	222.581	254.994	0	0	0	0	159.191	0.001	-17.2804	0.0147745	1	ncbi_101750635	NW_020110162.1	-	1168231	1168392	162	antisense	novel
novel_circ_011268	0	0	0	4	5	2	0	0	0	130.839	161.985	53.1887	0.001	115.338	16.8155	0.0228648	1	ncbi_395167	NC_006088.5	-	187733932	187736271	585	annot_exons	novel
novel_circ_011305	4	3	4	1	2	0	222.581	127.497	220.119	32.7097	64.7941	0	190.066	32.5013	-2.54793	0.0185059	1	ncbi_101748706	NC_006089.5	+	131217032	131221196	2500	annot_exons	novel
novel_circ_011421	0	0	0	3	4	4	0	0	0	98.129	129.588	106.377	0.001	111.365	16.7649	0.0187531	1	ncbi_112531425	NW_020110165.1	+	18342	18850	509	one_exon	novel
novel_circ_011444	0	2	0	8	4	6	0	84.9979	0	261.677	129.588	159.566	28.3326	183.611	2.69611	0.0253222	1	ncbi_418903	NC_006088.5	+	174093615	174093961	347	one_exon	novel
novel_circ_011484	0	0	0	1	5	5	0	0	0	32.7097	161.985	132.972	0.001	109.222	16.7369	0.0301257	1	ncbi_422026	NC_006090.5	-	106231299	106245873	1339	annot_exons	novel
novel_circ_011513	9	3	4	66	80	80	500.807	127.497	220.119	2158.84	2591.76	2127.55	282.808	2292.72	3.01917	6.11e-09	9.68e-06	ncbi_420553	NC_006089.5	-	22634352	22637572	2308	annot_exons	novel
novel_circ_011530	2	7	5	1	2	1	111.29	297.493	275.149	32.7097	64.7941	26.5943	227.977	41.366	-2.46237	0.0183036	1	ncbi_415628	NC_006098.5	-	450157	452365	521	annot_exons	novel
novel_circ_011585	12	17	20	49	56	59	667.742	722.482	1100.59	1602.77	1814.24	1569.07	830.273	1662.02	1.00128	0.00121677	0.309602	ncbi_100857260	NC_006097.5	+	3510338	3513597	3260	one_exon	novel
novel_circ_011615	4	1	3	14	24	41	222.581	42.4989	165.089	457.935	777.529	1090.37	143.39	775.277	2.43477	0.000859945	0.26071	ncbi_419902	NC_006113.5	+	4323848	4331196	682	annot_exons	novel
novel_circ_011653	3	0	0	6	8	10	166.936	0	0	196.258	259.176	265.943	55.6452	240.459	2.11146	0.0339255	1	ncbi_427178	NC_006127.5	-	22187340	22199363	457	annot_exons	novel
novel_circ_011659	0	0	2	7	6	7	0	0	110.059	228.968	194.382	186.16	36.6865	203.17	2.46937	0.0274226	1	ncbi_415974	NC_006099.5	-	5641573	5649250	3441	exon_intron	novel
novel_circ_011660	0	0	2	5	12	14	0	0	110.059	163.548	388.765	372.321	36.6865	308.211	3.0706	0.0044802	0.625488	ncbi_424757	NC_006096.5	+	1706471	1708296	373	annot_exons	novel
novel_circ_011765	0	2	2	15	18	24	0	84.9979	110.059	490.645	583.147	638.264	65.0191	570.685	3.13376	1.45e-05	0.0129451	ncbi_101749098	NC_008465.4	-	5478369	5481591	924	annot_exons	novel
novel_circ_011776	0	0	0	8	2	6	0	0	0	261.677	64.7941	159.566	0.001	162.012	17.3057	0.00379416	0.563156	ncbi_100858320	NC_006090.5	+	85307597	85389349	777	annot_exons	novel
novel_circ_011782	6	3	9	1	1	2	333.871	127.497	495.267	32.7097	32.3971	53.1887	318.878	39.4318	-3.01558	0.00489097	0.653802	ncbi_423962	NC_006093.5	+	34304387	34308059	593	annot_exons	novel
novel_circ_011783	0	1	1	7	4	8	0	42.4989	55.0297	228.968	129.588	212.755	32.5096	190.437	2.55038	0.030143	1	ncbi_418749	NC_006088.5	-	139130749	139135242	712	annot_exons	novel
novel_circ_011784	3	4	7	1	0	0	166.936	169.996	385.208	32.7097	0	0	240.713	10.9032	-4.46449	0.00298151	0.511686	ncbi_423241	NC_006092.5	-	26152126	26166195	628	annot_exons	novel
novel_circ_011892	0	0	0	2	6	5	0	0	0	65.4193	194.382	132.972	0.001	130.924	16.9984	0.0109743	0.995626	ncbi_416461	NC_006101.5	-	2980104	2982456	546	annot_exons	novel
novel_circ_011900	9	10	8	47	72	94	500.807	424.989	440.238	1537.35	2332.59	2499.87	455.345	2123.27	2.22126	3.14e-08	4.07e-05	ncbi_428876	NC_006092.5	+	28350625	28360110	451	annot_exons	novel
novel_circ_012180	15	14	19	8	8	19	834.678	594.985	1045.56	261.677	259.176	505.292	825.076	342.049	-1.27033	0.0170315	1	ncbi_421186	NC_006113.5	-	85878	87753	532	annot_exons	novel
novel_circ_012306	0	0	0	10	11	16	0	0	0	327.097	356.368	425.509	0.001	369.658	18.4958	7.16e-06	0.00728784	ncbi_418903	NC_006088.5	+	174082946	174093961	736	annot_exons	novel
novel_circ_012309	1	7	6	1	2	1	55.6452	297.493	330.178	32.7097	64.7941	26.5943	227.772	41.366	-2.46107	0.0313287	1	ncbi_419247	NC_006107.5	-	9039631	9042439	1848	annot_exons	novel
novel_circ_012337	0	0	1	4	8	9	0	0	55.0297	130.839	259.176	239.349	18.3432	209.788	3.51561	0.00779654	0.841612	ncbi_422428	NC_006091.5	+	25078666	25093136	1056	annot_exons	novel
novel_circ_012341	1	6	4	0	0	0	55.6452	254.994	220.119	0	0	0	176.919	0.001	-17.4327	0.00377801	0.563156	ncbi_423825	NC_006093.5	-	22627931	22637825	398	annot_exons	novel
novel_circ_012381	2	9	0	0	0	0	111.29	382.49	0	0	0	0	164.594	0.001	-17.3285	0.020324	1	ncbi_421106	NC_006089.5	+	107787455	107789501	2047	exon_intron	novel
novel_circ_012423	0	0	0	5	1	5	0	0	0	163.548	32.3971	132.972	0.001	109.639	16.7424	0.029915	1	ncbi_427964	NC_006088.5	+	96535712	96564163	849	annot_exons	novel
novel_circ_012475	0	2	0	8	7	12	0	84.9979	0	261.677	226.779	319.132	28.3326	269.196	3.24812	0.00396036	0.572174	ncbi_418542	NC_006088.5	+	110936342	110946524	845	annot_exons	novel
novel_circ_012591	2	2	0	13	8	9	111.29	84.9979	0	425.226	259.176	239.349	65.4294	307.917	2.23453	0.0181829	1	ncbi_423048	NC_006092.5	+	9696389	9705327	1031	annot_exons	novel
novel_circ_012608	4	5	8	36	28	13	222.581	212.495	440.238	1177.55	907.118	345.726	291.771	810.131	1.47332	0.0350726	1	ncbi_769652	NC_006088.5	+	15272025	15339851	642	annot_exons	novel
novel_circ_012615	0	0	0	5	5	2	0	0	0	163.548	161.985	53.1887	0.001	126.241	16.9458	0.0135518	1	ncbi_417646	NC_006106.5	+	8185854	8193238	513	annot_exons	novel
novel_circ_012761	2	4	0	17	21	35	111.29	169.996	0	556.064	680.338	930.802	93.7621	722.401	2.94572	5.6e-05	0.0332647	ncbi_374269	NC_006096.5	-	14248214	14279591	817	annot_exons	novel
novel_circ_012906	11	5	5	4	5	2	612.097	212.495	275.149	130.839	161.985	53.1887	366.58	115.338	-1.66827	0.0360331	1	ncbi_418910	NC_006088.5	-	175801680	175810049	642	annot_exons	novel
novel_circ_013033	1	9	2	1	2	0	55.6452	382.49	110.059	32.7097	64.7941	0	182.732	32.5013	-2.49116	0.0468362	1	ncbi_421633	NC_006090.5	+	48787980	48801419	322	annot_exons	novel
novel_circ_013092	0	10	3	0	0	0	0	424.989	165.089	0	0	0	196.693	0.001	-17.5856	0.00983916	0.973599	ncbi_395625	NC_006088.5	+	142534156	142534439	284	one_exon	novel
novel_circ_013120	0	0	0	2	2	7	0	0	0	65.4193	64.7941	186.16	0.001	105.458	16.6863	0.0413254	1	ncbi_374146	NC_006088.5	-	108926597	108929782	356	annot_exons	novel
novel_circ_013133	4	3	3	0	0	2	222.581	127.497	165.089	0	0	53.1887	171.722	17.7296	-3.27585	0.0153461	1	ncbi_430410	NC_006098.5	+	13987096	13989953	346	annot_exons	novel
novel_circ_013148	0	0	0	2	4	5	0	0	0	65.4193	129.588	132.972	0.001	109.326	16.7383	0.0220595	1	ncbi_418903	NC_006088.5	+	174267490	174274682	372	annot_exons	novel
novel_circ_013149	4	2	1	0	0	0	222.581	84.9979	55.0297	0	0	0	120.869	0.001	-16.8831	0.0365745	1	ncbi_428391	NC_006127.5	-	82203412	82211707	765	annot_exons	novel
novel_circ_013177	0	1	0	9	4	5	0	42.4989	0	294.387	129.588	132.972	14.1663	185.649	3.71204	0.00874818	0.930245	ncbi_420184	NC_006089.5	-	117875192	117940449	2639	annot_exons	novel
novel_circ_013189	13	8	11	6	5	3	723.388	339.992	605.327	196.258	161.985	79.783	556.235	146.009	-1.92964	0.00255185	0.482296	ncbi_424162	NC_006094.5	-	18628265	18634252	566	annot_exons	novel
novel_circ_013210	0	2	4	11	9	20	0	84.9979	220.119	359.806	291.574	531.887	101.706	394.422	1.95534	0.0194969	1	ncbi_423978	NC_006094.5	-	161400	168663	1698	annot_exons	novel
novel_circ_013250	0	0	0	6	4	1	0	0	0	196.258	129.588	26.5943	0.001	117.48	16.8421	0.0311217	1	ncbi_416030	NC_006099.5	+	10353162	10353591	288	annot_exons	novel
novel_circ_013301	6	10	6	19	28	27	333.871	424.989	330.178	621.484	907.118	718.047	363.013	748.883	1.04472	0.017403	1	ncbi_419063	NC_006088.5	+	196192708	196193104	397	intronic	novel
novel_circ_013320	0	0	0	2	2	7	0	0	0	65.4193	64.7941	186.16	0.001	105.458	16.6863	0.0413077	1	ncbi_396236	NC_006088.5	-	116304251	116350046	287	annot_exons	novel
novel_circ_013324	12	7	14	5	5	10	667.742	297.493	770.416	163.548	161.985	265.943	578.55	197.159	-1.55308	0.019866	1	ncbi_416815	NC_006102.5	+	4903915	4937576	815	annot_exons	novel
novel_circ_013336	4	6	3	27	25	23	222.581	254.994	165.089	883.161	809.926	611.67	214.221	768.252	1.84248	0.000231036	0.0989455	ncbi_429129	NC_006096.5	-	6798384	6799240	857	exon_intron	novel
novel_circ_013347	2	5	4	26	21	29	111.29	212.495	220.119	850.451	680.338	771.236	181.301	767.342	2.08148	4.66e-05	0.0305368	ncbi_100534590	NC_006090.5	-	8281399	8283365	1967	one_exon	novel
novel_circ_013382	0	0	0	4	8	0	0	0	0	130.839	259.176	0	0.001	130.005	16.9882	0.0326615	1	ncbi_424415	NC_006095.5	-	6224186	6230747	726	annot_exons	novel
novel_circ_013405	6	2	6	2	0	0	333.871	84.9979	330.178	65.4193	0	0	249.682	21.8064	-3.51727	0.00437369	0.617036	ncbi_769413	NC_006127.5	+	32818044	32825763	352	annot_exons	novel
novel_circ_013512	8	0	5	1	0	0	445.162	0	275.149	32.7097	0	0	240.103	10.9032	-4.46083	0.0206438	1	ncbi_420847	NC_006089.5	+	61971876	61992678	304	annot_exons	novel
novel_circ_013601	6	4	4	3	0	2	333.871	169.996	220.119	98.129	0	53.1887	241.329	50.4392	-2.25838	0.0127547	1	ncbi_418229	NC_006088.5	+	68832066	68851736	794	annot_exons	novel
novel_circ_013653	40	57	30	26	27	45	2225.81	2422.44	1650.89	850.451	874.721	1196.74	2099.71	973.972	-1.10824	0.000488644	0.165778	ncbi_421297	NC_006090.5	+	8894401	8904492	285	annot_exons	novel
novel_circ_013681	1	2	1	6	9	9	55.6452	84.9979	55.0297	196.258	291.574	239.349	65.2243	242.394	1.89387	0.042982	1	ncbi_415957	NC_006099.5	+	3925040	3944759	825	annot_exons	novel
novel_circ_013682	1	0	8	0	0	0	55.6452	0	440.238	0	0	0	165.294	0.001	-17.3347	0.0317036	1	ncbi_395292	NC_006088.5	+	97944267	97952051	648	annot_exons	novel
novel_circ_013702	13	14	16	10	0	14	723.388	594.985	880.475	327.097	0	372.321	732.949	233.139	-1.65252	0.0493233	1	ncbi_417794	NC_006088.5	-	30113924	30118379	423	annot_exons	novel
novel_circ_013781	2	2	10	0	1	2	111.29	84.9979	550.297	0	32.3971	53.1887	248.862	28.5286	-3.12487	0.0229059	1	ncbi_420766	NC_006089.5	+	49910047	49915026	482	exon_intron	novel
novel_circ_013782	6	6	19	0	4	7	333.871	254.994	1045.56	0	129.588	186.16	544.81	105.25	-2.37194	0.0171546	1	ncbi_416746	NC_006090.5	+	12436197	12449131	421	annot_exons	novel
novel_circ_013788	0	1	0	6	3	8	0	42.4989	0	196.258	97.1912	212.755	14.1663	168.735	3.57422	0.0106711	0.987351	NA	NC_006127.5	+	55582559	55595198	12640	intergenic	novel
novel_circ_013836	1	6	4	0	2	0	55.6452	254.994	220.119	0	64.7941	0	176.919	21.598	-3.03412	0.0189772	1	ncbi_422027	NC_006090.5	+	106579534	106597269	212	annot_exons	novel
novel_circ_013878	0	0	0	0	8	4	0	0	0	0	259.176	106.377	0.001	121.851	16.8948	0.0372197	1	ncbi_100858592	NC_006113.5	-	1203705	1203895	191	one_exon	novel
novel_circ_013939	8	11	5	4	4	8	445.162	467.488	275.149	130.839	129.588	212.755	395.933	157.727	-1.32782	0.0383012	1	ncbi_425523	NC_006088.5	-	16287208	16290898	427	annot_exons	novel
novel_circ_013969	6	0	2	0	0	0	333.871	0	110.059	0	0	0	147.977	0.001	-17.175	0.0352764	1	ncbi_428797	NC_006091.5	+	80338677	80341336	2660	intronic	novel
novel_circ_013975	1	0	2	11	5	12	55.6452	0	110.059	359.806	161.985	319.132	55.2349	280.308	2.34336	0.0202617	1	NA	NC_006094.5	+	15254259	15256437	2179	intergenic	novel
novel_circ_013984	2	0	0	9	11	7	111.29	0	0	294.387	356.368	186.16	37.0968	278.972	2.91075	0.00529309	0.685647	ncbi_395947	NC_006089.5	+	5634623	5635093	471	one_exon	novel
novel_circ_014020	0	0	0	2	6	4	0	0	0	65.4193	194.382	106.377	0.001	122.06	16.8972	0.0136718	1	ncbi_415877	NC_006098.5	-	19723567	19729147	1514	annot_exons	novel
novel_circ_014035	2	5	1	1	1	0	111.29	212.495	55.0297	32.7097	32.3971	0	126.272	21.7022	-2.54061	0.0457563	1	ncbi_419571	NC_006110.5	-	1802000	1810496	2843	annot_exons	novel
novel_circ_014046	0	0	0	3	4	7	0	0	0	98.129	129.588	186.16	0.001	137.959	17.0739	0.0050728	0.66928	ncbi_769506	NC_006088.5	+	167653325	167662300	836	annot_exons	novel
novel_circ_014057	0	0	0	1	5	4	0	0	0	32.7097	161.985	106.377	0.001	100.357	16.6148	0.0497559	1	ncbi_420698	NC_006089.5	+	42742750	42745038	994	exon_intron	novel
novel_circ_014089	62	72	69	286	319	292	3450	3059.92	3797.05	9354.97	10334.7	7765.54	3435.66	9151.72	1.41346	1.27e-13	9.02e-10	ncbi_415976	NC_006099.5	-	5692296	5697816	1548	annot_exons	novel
novel_circ_014105	4	11	16	65	41	42	222.581	467.488	880.475	2126.13	1328.28	1116.96	523.515	1523.79	1.54136	0.0126696	1	ncbi_418176	NC_006088.5	+	63119325	63130482	508	annot_exons	novel
novel_circ_014109	15	2	3	0	1	2	834.678	84.9979	165.089	0	32.3971	53.1887	361.588	28.5286	-3.66387	0.00665105	0.757874	ncbi_424980	NC_006096.5	-	19059738	19157596	1079	annot_exons	novel
novel_circ_014119	0	3	0	8	7	7	0	127.497	0	261.677	226.779	186.16	42.4989	224.872	2.40361	0.0438773	1	ncbi_427421	NC_006127.5	-	9501367	9504669	444	annot_exons	novel
novel_circ_014148	1	0	0	8	7	15	55.6452	0	0	261.677	226.779	398.915	18.5484	295.791	3.99521	0.000773534	0.244935	ncbi_395962	NC_006090.5	+	7993252	8032316	39065	exon_intron	novel
novel_circ_014214	4	4	6	0	2	3	222.581	169.996	330.178	0	64.7941	79.783	240.918	48.1924	-2.32167	0.0118153	1	ncbi_418197	NC_006088.5	+	66514356	66528487	899	annot_exons	novel
